# Supplementary material for: N-Methyl-d-aspartic Acid (NMDA) Receptor Is Involved in the Inhibitory Effect of Ketamine on Human Sperm Functions
Source: Int J Mol Sci. 2021 Nov 16;22(22):12370. doi: 10.3390/ijms222212370 (PMC8622018; doi:10.3390/ijms222212370)
Supplement: Supplementary file 1 [file ijms-22-12370-s001.zip]

Archive with 1 entries (1 files):
- ijms-1416343-supplementary.pdf
